# Supplementary material for: Apicobasal Surfaceome Architecture Encodes for Polarized Epithelial Functionality and Depends on Tumor Suppressor PTEN
Source: Int J Mol Sci. 2022 Dec 19;23(24):16193. doi: 10.3390/ijms232416193 (PMC9788433; doi:10.3390/ijms232416193)
Supplement: Supplementary file 1 [file ijms-23-16193-s001.zip]

Archive with 3 entries (3 files):
- ijms-2026488-supplementary.pdf
- Table S2_MS protein identification and quantification data.xlsx
- Table S3_MS sample annotations.xlsx
